# Supplementary material for: Evaluation of Anthelmintic and Anti-Inflammatory Activity of 1,2,4-Triazole Derivatives
Source: Molecules. 2022 Jul 13;27(14):4488. doi: 10.3390/molecules27144488 (PMC9323247; doi:10.3390/molecules27144488)
Supplement: Supplementary file 1 [file molecules-27-04488-s001.zip]

Archive with 1 entries (1 files):
- molecules-1789665-supplementary.pdf
